# Supplementary material for: Two-Year Outcomes and Interictal Burden After Treatment for Medication Overuse Headache
Source: J Clin Med. 2026 Jun 19;15(12):4785. doi: 10.3390/jcm15124785 (PMC13302636; doi:10.3390/jcm15124785)
Supplement: Supplementary file 1 [file jcm-15-04785-s001.zip]

Archive with 1 entries (1 files):
- jcm-4329029-supplementary.pdf
